# Supplementary material for: Alterations in Microbiota and Metabolites Related to Spontaneous Diabetes and Pre-Diabetes in Rhesus Macaques
Source: Genes (Basel). 2022 Aug 24;13(9):1513. doi: 10.3390/genes13091513 (PMC9498908; doi:10.3390/genes13091513)
Supplement: Supplementary file 1 [file genes-13-01513-s001.zip]

Archive with 6 entries (6 files):
- Supplementary Fig. S1.tif
- Supplementary Fig. S2.tif
- Supplementary Fig. S3.tif
- Supplementary Fig. S4.tif
- supplementary figure legends.pdf
- Supplementary Tables S1-S5.pdf
